# Supplementary material for: Hybrid Pressure Sensor Based on Carbon Nano-Onions and Hierarchical Microstructures with Synergistic Enhancement Mechanism for Multi-Parameter Sleep Monitoring
Source: Nanomaterials (Basel). 2023 Oct 1;13(19):2692. doi: 10.3390/nano13192692 (PMC10574041; doi:10.3390/nano13192692)
Supplement: Supplementary file 1 [file nanomaterials-13-02692-s001.zip]

Archive with 1 entries (1 files):
- nanomaterials-2610263-supplementary.pdf
